# Supplementary material for: Animal Virus Ecology and Evolution Are Shaped by the Virus Host-Body Infiltration and Colonization Pattern
Source: Pathogens. 2019 May 25;8(2):72. doi: 10.3390/pathogens8020072 (PMC6631033; doi:10.3390/pathogens8020072)
Supplement: Supplementary file 1 [file pathogens-08-00072-s001.zip]

Archive with 4 entries (4 files):
- SUPPLEMENTARY MATERIALS Figure S1c.docx
- SUPPLEMENTARY MATERIALS Figure S1d.docx
- SUPPLEMENTARY MATERIALS Figure S1b.docx
- SUPPLEMENTARY MATERIALS Figure S1a.docx
